# Supplementary material for: LightFIG: simplifying and powering feature interactions via graph for recommendation
Source: PeerJ Comput Sci. 2022 Jun 20;8:e1019. doi: 10.7717/peerj-cs.1019 (PMC9299275; doi:10.7717/peerj-cs.1019)
Supplement: Supplemental Information 1 [file peerj-cs-08-1019-s001.zip]

Archive with 337 entries (241 files):
- code-LightFIG/
- __MACOSX/._code-LightFIG
- code-LightFIG/.DS_Store
- __MACOSX/code-LightFIG/._.DS_Store
- code-LightFIG/__pycache__/
- __MACOSX/code-LightFIG/.___pycache__
- code-LightFIG/run.sh
- __MACOSX/code-LightFIG/._run.sh
- code-LightFIG/model.py
- code-LightFIG/README.md
- __MACOSX/code-LightFIG/._README.md
- code-LightFIG/utils.py
- code-LightFIG/train.py
- code-LightFIG/dataloader.py
- code-LightFIG/.git/
- __MACOSX/code-LightFIG/._.git
- code-LightFIG/main.py
- __MACOSX/code-LightFIG/._main.py
- code-LightFIG/log_dir/
- __MACOSX/code-LightFIG/._log_dir
- code-LightFIG/.idea/
- __MACOSX/code-LightFIG/._.idea
- code-LightFIG/__pycache__/dataloader.cpython-38.pyc
- code-LightFIG/__pycache__/model.cpython-37.pyc
- code-LightFIG/__pycache__/train.cpython-37.pyc
- code-LightFIG/__pycache__/dataloader.cpython-37.pyc
- code-LightFIG/.git/ORIG_HEAD
- code-LightFIG/.git/config
- code-LightFIG/.git/objects/
- __MACOSX/code-LightFIG/.git/._objects
- code-LightFIG/.git/HEAD
- code-LightFIG/.git/info/
- __MACOSX/code-LightFIG/.git/._info
- code-LightFIG/.git/logs/
- __MACOSX/code-LightFIG/.git/._logs
- code-LightFIG/.git/description
- code-LightFIG/.git/hooks/
- __MACOSX/code-LightFIG/.git/._hooks
- code-LightFIG/.git/refs/
- __MACOSX/code-LightFIG/.git/._refs
- code-LightFIG/.git/index
- code-LightFIG/.git/COMMIT_EDITMSG
- code-LightFIG/log_dir/.DS_Store
- __MACOSX/code-LightFIG/log_dir/._.DS_Store
- code-LightFIG/.idea/inspectionProfiles/
- __MACOSX/code-LightFIG/.idea/._inspectionProfiles
- code-LightFIG/.idea/code.iml
- code-LightFIG/.idea/vcs.xml
- code-LightFIG/.idea/.gitignore
- code-LightFIG/.idea/workspace.xml
- code-LightFIG/.idea/modules.xml
- code-LightFIG/.idea/misc.xml
- code-LightFIG/.git/objects/92/
- __MACOSX/code-LightFIG/.git/objects/._92
- code-LightFIG/.git/objects/50/
- __MACOSX/code-LightFIG/.git/objects/._50
- code-LightFIG/.git/objects/6f/
- __MACOSX/code-LightFIG/.git/objects/._6f
- code-LightFIG/.git/objects/03/
- __MACOSX/code-LightFIG/.git/objects/._03
- code-LightFIG/.git/objects/69/
- __MACOSX/code-LightFIG/.git/objects/._69
- code-LightFIG/.git/objects/3c/
- __MACOSX/code-LightFIG/.git/objects/._3c
- code-LightFIG/.git/objects/0b/
- __MACOSX/code-LightFIG/.git/objects/._0b
- code-LightFIG/.git/objects/60/
- __MACOSX/code-LightFIG/.git/objects/._60
- code-LightFIG/.git/objects/34/
- __MACOSX/code-LightFIG/.git/objects/._34
- code-LightFIG/.git/objects/5a/
- __MACOSX/code-LightFIG/.git/objects/._5a
- code-LightFIG/.git/objects/05/
- __MACOSX/code-LightFIG/.git/objects/._05
- code-LightFIG/.git/objects/d0/
- __MACOSX/code-LightFIG/.git/objects/._d0
- code-LightFIG/.git/objects/da/
- __MACOSX/code-LightFIG/.git/objects/._da
- code-LightFIG/.git/objects/a2/
- __MACOSX/code-LightFIG/.git/objects/._a2
- code-LightFIG/.git/objects/bd/
- __MACOSX/code-LightFIG/.git/objects/._bd
- code-LightFIG/.git/objects/ae/
- __MACOSX/code-LightFIG/.git/objects/._ae
- code-LightFIG/.git/objects/d8/
- __MACOSX/code-LightFIG/.git/objects/._d8
- code-LightFIG/.git/objects/ab/
- __MACOSX/code-LightFIG/.git/objects/._ab
- code-LightFIG/.git/objects/f3/
- __MACOSX/code-LightFIG/.git/objects/._f3
- code-LightFIG/.git/objects/c0/
- __MACOSX/code-LightFIG/.git/objects/._c0
- code-LightFIG/.git/objects/f2/
- __MACOSX/code-LightFIG/.git/objects/._f2
- code-LightFIG/.git/objects/cf/
- __MACOSX/code-LightFIG/.git/objects/._cf
- code-LightFIG/.git/objects/ed/
- __MACOSX/code-LightFIG/.git/objects/._ed
- code-LightFIG/.git/objects/c1/
- __MACOSX/code-LightFIG/.git/objects/._c1
- code-LightFIG/.git/objects/ec/
- __MACOSX/code-LightFIG/.git/objects/._ec
- code-LightFIG/.git/objects/18/
- __MACOSX/code-LightFIG/.git/objects/._18
- code-LightFIG/.git/objects/4b/
- __MACOSX/code-LightFIG/.git/objects/._4b
- code-LightFIG/.git/objects/pack/
- __MACOSX/code-LightFIG/.git/objects/._pack
- code-LightFIG/.git/objects/11/
- __MACOSX/code-LightFIG/.git/objects/._11
- code-LightFIG/.git/objects/7d/
- __MACOSX/code-LightFIG/.git/objects/._7d
- code-LightFIG/.git/objects/45/
- __MACOSX/code-LightFIG/.git/objects/._45
- code-LightFIG/.git/objects/1a/
- __MACOSX/code-LightFIG/.git/objects/._1a
- code-LightFIG/.git/objects/28/
- __MACOSX/code-LightFIG/.git/objects/._28
- code-LightFIG/.git/objects/17/
- __MACOSX/code-LightFIG/.git/objects/._17
- code-LightFIG/.git/objects/7b/
- __MACOSX/code-LightFIG/.git/objects/._7b
- code-LightFIG/.git/objects/86/
- __MACOSX/code-LightFIG/.git/objects/._86
- code-LightFIG/.git/objects/72/
- __MACOSX/code-LightFIG/.git/objects/._72
- code-LightFIG/.git/objects/2f/
- __MACOSX/code-LightFIG/.git/objects/._2f
- code-LightFIG/.git/objects/43/
- __MACOSX/code-LightFIG/.git/objects/._43
- code-LightFIG/.git/objects/07/
- __MACOSX/code-LightFIG/.git/objects/._07
- code-LightFIG/.git/objects/38/
- __MACOSX/code-LightFIG/.git/objects/._38
- code-LightFIG/.git/objects/00/
- __MACOSX/code-LightFIG/.git/objects/._00
- code-LightFIG/.git/objects/9a/
- __MACOSX/code-LightFIG/.git/objects/._9a
- code-LightFIG/.git/objects/36/
- __MACOSX/code-LightFIG/.git/objects/._36
- code-LightFIG/.git/objects/31/
- __MACOSX/code-LightFIG/.git/objects/._31
- code-LightFIG/.git/objects/info/
- __MACOSX/code-LightFIG/.git/objects/._info
- code-LightFIG/.git/objects/3a/
- __MACOSX/code-LightFIG/.git/objects/._3a
- code-LightFIG/.git/objects/54/
- __MACOSX/code-LightFIG/.git/objects/._54
- code-LightFIG/.git/objects/53/
- __MACOSX/code-LightFIG/.git/objects/._53
- code-LightFIG/.git/objects/5e/
- __MACOSX/code-LightFIG/.git/objects/._5e
- code-LightFIG/.git/objects/6d/
- __MACOSX/code-LightFIG/.git/objects/._6d
- code-LightFIG/.git/objects/06/
- __MACOSX/code-LightFIG/.git/objects/._06
- code-LightFIG/.git/objects/52/
- __MACOSX/code-LightFIG/.git/objects/._52
- code-LightFIG/.git/objects/55/
- __MACOSX/code-LightFIG/.git/objects/._55
- code-LightFIG/.git/objects/63/
- __MACOSX/code-LightFIG/.git/objects/._63
- code-LightFIG/.git/objects/d4/
- __MACOSX/code-LightFIG/.git/objects/._d4
- code-LightFIG/.git/objects/a7/
- __MACOSX/code-LightFIG/.git/objects/._a7
- code-LightFIG/.git/objects/b8/
- __MACOSX/code-LightFIG/.git/objects/._b8
- code-LightFIG/.git/objects/b1/
- __MACOSX/code-LightFIG/.git/objects/._b1
- code-LightFIG/.git/objects/dc/
- __MACOSX/code-LightFIG/.git/objects/._dc
- code-LightFIG/.git/objects/b6/
- __MACOSX/code-LightFIG/.git/objects/._b6
- code-LightFIG/.git/objects/a9/
- __MACOSX/code-LightFIG/.git/objects/._a9
- code-LightFIG/.git/objects/de/
- __MACOSX/code-LightFIG/.git/objects/._de
- code-LightFIG/.git/objects/a6/
- __MACOSX/code-LightFIG/.git/objects/._a6
- code-LightFIG/.git/objects/b9/
- __MACOSX/code-LightFIG/.git/objects/._b9
- code-LightFIG/.git/objects/c4/
- __MACOSX/code-LightFIG/.git/objects/._c4
- code-LightFIG/.git/objects/e1/
- __MACOSX/code-LightFIG/.git/objects/._e1
- code-LightFIG/.git/objects/cd/
- __MACOSX/code-LightFIG/.git/objects/._cd
- code-LightFIG/.git/objects/e6/
- __MACOSX/code-LightFIG/.git/objects/._e6
- code-LightFIG/.git/objects/fa/
- __MACOSX/code-LightFIG/.git/objects/._fa
- code-LightFIG/.git/objects/ff/
- __MACOSX/code-LightFIG/.git/objects/._ff
- code-LightFIG/.git/objects/c5/
- __MACOSX/code-LightFIG/.git/objects/._c5
- code-LightFIG/.git/objects/f8/
- __MACOSX/code-LightFIG/.git/objects/._f8
- code-LightFIG/.git/objects/e0/
- __MACOSX/code-LightFIG/.git/objects/._e0
- code-LightFIG/.git/objects/46/
- __MACOSX/code-LightFIG/.git/objects/._46
- code-LightFIG/.git/objects/79/
- __MACOSX/code-LightFIG/.git/objects/._79
- code-LightFIG/.git/objects/41/
- __MACOSX/code-LightFIG/.git/objects/._41
- code-LightFIG/.git/objects/83/
- __MACOSX/code-LightFIG/.git/objects/._83
- code-LightFIG/.git/objects/24/
- __MACOSX/code-LightFIG/.git/objects/._24
- code-LightFIG/.git/objects/15/
- __MACOSX/code-LightFIG/.git/objects/._15
- code-LightFIG/.git/objects/8c/
- __MACOSX/code-LightFIG/.git/objects/._8c
- code-LightFIG/.git/info/exclude
- code-LightFIG/.git/logs/HEAD
- code-LightFIG/.git/logs/refs/
- __MACOSX/code-LightFIG/.git/logs/._refs
- code-LightFIG/.git/hooks/commit-msg.sample
- code-LightFIG/.git/hooks/pre-rebase.sample
- code-LightFIG/.git/hooks/pre-commit.sample
- code-LightFIG/.git/hooks/applypatch-msg.sample
- code-LightFIG/.git/hooks/fsmonitor-watchman.sample
- code-LightFIG/.git/hooks/pre-receive.sample
- code-LightFIG/.git/hooks/prepare-commit-msg.sample
- code-LightFIG/.git/hooks/post-update.sample
- code-LightFIG/.git/hooks/pre-merge-commit.sample
- code-LightFIG/.git/hooks/pre-applypatch.sample
- code-LightFIG/.git/hooks/pre-push.sample
- code-LightFIG/.git/hooks/update.sample
- code-LightFIG/.git/hooks/push-to-checkout.sample
- code-LightFIG/.git/refs/heads/
- __MACOSX/code-LightFIG/.git/refs/._heads
- code-LightFIG/.git/refs/tags/
- __MACOSX/code-LightFIG/.git/refs/._tags
- code-LightFIG/.idea/inspectionProfiles/profiles_settings.xml
- code-LightFIG/.idea/inspectionProfiles/Project_Default.xml
- code-LightFIG/.git/objects/92/e4b54697f2e52a10397c07d0ccafec3bf20103
- code-LightFIG/.git/objects/92/be41b34d3d8ab7e43c8113796daecd98c023d9
- code-LightFIG/.git/objects/92/aac35620e5d0055414c511dbd75efdb9c7483b
- code-LightFIG/.git/objects/50/fa17dcec39559f424049e36173db303906759b
- code-LightFIG/.git/objects/6f/41aa11c538dfca129493bacd679f7062c21326
- code-LightFIG/.git/objects/03/c810aa1208600b91c4451067af795a01f50022
- code-LightFIG/.git/objects/69/b0f0d473ec40d0e380ff3a52f847cfdb8cbfbc
- code-LightFIG/.git/objects/3c/05354521049f287ed87c0502a04f2149bcb6a0
- code-LightFIG/.git/objects/0b/8d19cb04b9dc9f37396aad6274929dde0d0da0
- code-LightFIG/.git/objects/0b/8f0cd48c743111e4f8d03bd5eef2f836fcb7c5
- code-LightFIG/.git/objects/60/e4c48e5524ee846ac2236b3605896353b6255d
- code-LightFIG/.git/objects/34/fa97abc94a9fd255afe266061458d9fa7e4d7d
- code-LightFIG/.git/objects/5a/77ada238a49c01a8639ba4b164687802a43f4c
- code-LightFIG/.git/objects/05/12137240c753680cfe6bdc12b41b97ce1c4b56
- code-LightFIG/.git/objects/d0/f7436b374db315ba2440ddcc0e91ce5d521c8d
- code-LightFIG/.git/objects/da/8ca19250aaeaa61c5f5474cd2c62b6fc2492b8
- code-LightFIG/.git/objects/a2/0f7ff7e0cdca1d877fb3f622c2a9d4c123a7ed
- code-LightFIG/.git/objects/bd/ac35b349d4fcfe33a26c889520e34dbd0907af
- code-LightFIG/.git/objects/ae/3992656fe0319b7505b7235ccf85116a4d3621
- code-LightFIG/.git/objects/d8/47537aec0de4cb4ee0405c13778bd835da192d
- code-LightFIG/.git/objects/ab/92a544e2dec2cf38f4269d77524e5de7d6f87c
- code-LightFIG/.git/objects/f3/8d83b0ed11dfbc9217aef2f11e09a9ab57b3cd
- code-LightFIG/.git/objects/f3/8f1f5a897dd5c19df872a2825d685e50cee21e
- code-LightFIG/.git/objects/c0/20d8f8e8d9c2408f3f6a8b8285d351ed20b0fc
- code-LightFIG/.git/objects/f2/f23d85104466400093e310c8367af8a6c50cc1
- code-LightFIG/.git/objects/cf/02d4139f4ed2d5a8dfb24ad91c6dcc8f76379f
- code-LightFIG/.git/objects/ed/74753207a58694d3fa8664307555df72a85808
- code-LightFIG/.git/objects/c1/201c13c306565b090b512ae9c1973a06cbd0ef
- code-LightFIG/.git/objects/ec/81160ff76d70fe14d01bdb1a8470a56ef32c2d
- code-LightFIG/.git/objects/18/3c07c471a561d8ed65d86477e953dae9aac1ed
- code-LightFIG/.git/objects/4b/0a5eb99159a24a89cf63f0d97ec984f1055e95
- code-LightFIG/.git/objects/4b/51d2878686454100f78f1d8ed323ec43d0c97a
- code-LightFIG/.git/objects/4b/6717d71902046602df1e44e240efdf5a2757f3
- code-LightFIG/.git/objects/11/2f22d911d21f8ac5061a989771df25e12c6dcc
- code-LightFIG/.git/objects/7d/dc8c16c2ea4bc7a7381d7e6ff05ae7bb812766
- code-LightFIG/.git/objects/45/0f9f2c8996e6a7b22f29c4caf0eae1586ad3a5
- code-LightFIG/.git/objects/1a/540ed784567d0e2b89c3a24a42e5197c6ff804
- code-LightFIG/.git/objects/28/342ce8951ed0626bf068257a34fabdccec12a1
- code-LightFIG/.git/objects/17/2547fe563f355c07bb418a3544da828c441a43
- code-LightFIG/.git/objects/7b/fbcf41d4057a3cfa7d14f8fb69bef79fef4f32
- code-LightFIG/.git/objects/86/12bf8e2e62c6bff0be9b333d0eccc6f5cba7ed
- code-LightFIG/.git/objects/86/6126488e20b5684ec62c8399cc5dac6bd29fd0
- code-LightFIG/.git/objects/72/d14da845dfaf6d6516dbedbde335d0b0a6b1e9
- code-LightFIG/.git/objects/2f/1e5b282a4552bdd307d26d9db85b589ffdac5b
- code-LightFIG/.git/objects/43/b2e74de218eddecb42131a455777c69a7a762b
- code-LightFIG/.git/objects/07/37430a62b8089fde869611af353a281f5c4947
- code-LightFIG/.git/objects/38/18c6e445f65a73b5cda1d37de1cc531c55ab49
- code-LightFIG/.git/objects/00/872cb95e191b87d473ec5cbd63ab81d11e99d8
- code-LightFIG/.git/objects/9a/b7d98081e964b6f30dd01bc50f47f7af7c4365
- code-LightFIG/.git/objects/36/13a28d3b024140f6d0c7784d9b9d0b6bdd2291
- code-LightFIG/.git/objects/36/dd8718bb4515d27b86d78c80669233168d1e09
- code-LightFIG/.git/objects/31/22049759caafe4edbea1bfe9f683844bd35cd5
- code-LightFIG/.git/objects/3a/d40d7ba84f645fa6c487441e1506336d957dd4
- code-LightFIG/.git/objects/54/34357011736353ab7a524ea009ded404b7d3f4
- code-LightFIG/.git/objects/53/7d42c80be5800d06397fed6391786e7e31ef9c
- code-LightFIG/.git/objects/5e/b4ed667b996db8825fa041e39df7da2864f3d1
- code-LightFIG/.git/objects/5e/d9c8ed5c4def97f4a5ab2d31f48aefd8c2e48b
- code-LightFIG/.git/objects/6d/f1c46094f767b839c972eaf70ee09ec31cdde9
- code-LightFIG/.git/objects/6d/feff7d8bddf1b370ddbb82c9803a19862b6885
- code-LightFIG/.git/objects/06/db68fe47b7d2d8e5b951b1374dcef6a12bfe68
- code-LightFIG/.git/objects/52/eb103f53d4f02ce683664900604d643f1430c3
- code-LightFIG/.git/objects/55/e6383366b4f753bd3ae60eabdce7459658d59e
- code-LightFIG/.git/objects/63/e30007dd5984638b8c8f2d49bf8643e42e04de
[truncated: 37 more entries]
