# Supplementary material for: LightFIG: simplifying and powering feature interactions via graph for recommendation
Source: PeerJ Comput Sci. 2022 Jun 20;8:e1019. doi: 10.7717/peerj-cs.1019 (PMC9299275; doi:10.7717/peerj-cs.1019)
Supplement: Supplemental Information 1 [file peerj-cs-08-1019-s001.zip › code-LightFIG/run.sh]

#!/bin/sh -x

CUDA_VISIBLE_DEVICES=3 python main.py --dataset=book-crossing --num_user_features=3 --dim=64 --hidden_layer=256
CUDA_VISIBLE_DEVICES=3 python main.py --dataset=taobao --num_user_features=8 --dim=64 --hidden_layer=256
CUDA_VISIBLE_DEVICES=3 python main.py --dataset=ml-1m --num_user_features=4 --dim=64 --hidden_layer=256 --n_epoch=8
